# Supplementary material for: Colorimetric Detection of Organophosphate Pesticides Based on Acetylcholinesterase and Cysteamine Capped Gold Nanoparticles as Nanozyme
Source: Sensors (Basel). 2021 Dec 2;21(23):8050. doi: 10.3390/s21238050 (PMC8659924; doi:10.3390/s21238050)
Supplement: Supplementary file 1 [file sensors-21-08050-s001.zip]

Archive with 1 entries (1 files):
- sensors-1438555-supplementary.pdf
